# Supplementary material for: Chromosomally unstable tumor cells specifically require KIF18A for proliferation
Source: Nat Commun. 2021 Feb 22;12:1213. doi: 10.1038/s41467-021-21447-2 (PMC7900194; doi:10.1038/s41467-021-21447-2)
Supplement: Supplementary file 10 — Source Data [file 41467_2021_21447_MOESM10_ESM.xlsx]

## Sheet: Figure 1
Fig 1a
	MCF10A
		Control siRNA - E1								Control siRNA - E2								Control siRNA - E3								KIF18A siRNA - E1								KIF18A siRNA - E2								KIF18A siRNA - E3
	Time
	00:00:00	46	54	37	18	34	210	57	45	93	77	81	110	56	138	86	70	62	58	58	57	48	66	49	40	61	40	54	50	41	69	70	47	97	92	100	106	107	129	119	110	108	88	74	133	83	68	97	93
	01:59:59	46	61	38	22	35	230	65	52	106	78	86	122	56	154	95	80	77	66	67	66	60	83	61	49	73	45	61	53	41	71	76	60	107	100	109	120	118	136	124	118	118	103	90	151	97	76	109	106
	04:00:00	48	61	39	21	37	241	64	55	110	88	91	139	62	164	96	86	89	77	77	73	63	90	74	59	79	50	64	56	46	83	80	63	115	110	118	130	123	148	136	126	131	117	94	176	111	85	121	120
	06:00:00	57	66	43	26	46	248	69	59	110	92	98	146	66	176	99	90	90	79	83	84	71	103	78	63	86	52	77	60	49	91	79	72	122	118	133	143	131	164	149	137	137	132	108	177	125	99	127	126
	07:59:59	63	75	47	29	43	283	79	63	119	97	104	157	73	189	104	99	100	89	93	92	73	101	81	75	90	66	88	62	55	97	98	75	129	130	138	155	149	182	161	146	158	149	112	192	137	107	144	146
	09:59:59	62	80	54	36	53	300	89	72	129	101	119	159	84	191	120	109	107	100	111	101	86	121	82	78	94	70	90	79	67	113	110	80	137	144	153	165	157	185	183	173	172	158	128	220	145	114	157	156
	11:59:59	70	82	59	37	57	325	100	77	132	122	127	187	82	208	126	113	124	114	120	117	100	131	98	90	105	80	98	94	79	120	114	90	155	162	175	180	170	198	194	169	197	169	135	247	160	124	172	169
	13:59:58	78	93	63	45	57	337	99	87	151	117	133	181	90	214	136	127	132	123	132	124	113	150	102	94	107	86	111	97	80	131	121	95	160	168	189	196	181	216	217	195	204	187	145	258	177	127	181	197
	15:59:59	80	102	66	41	66	359	111	94	156	124	141	197	93	236	137	135	143	134	143	138	123	158	114	107	115	95	113	105	85	142	133	102	178	185	200	203	207	233	220	208	224	204	165	275	199	141	200	211
	18:00:00	77	103	67	38	69	392	118	93	172	129	157	214	97	237	152	133	159	141	148	146	132	171	125	115	129	105	122	107	92	156	148	113	199	195	222	215	223	254	240	223	233	221	170	302	211	151	223	224
	19:59:58	93	113	78	45	77	415	130	105	171	150	158	242	101	262	176	157	166	156	167	167	138	186	145	118	144	102	135	117	97	175	153	115	218	211	237	247	231	276	276	233	266	245	193	318	226	179	245	239
	21:59:59	99	119	87	54	81	434	145	111	186	151	161	237	105	286	178	159	182	168	189	176	159	203	153	128	151	116	147	135	112	171	162	129	233	236	266	269	251	299	277	276	294	257	209	346	245	198	255	262
	23:59:59	112	129	92	55	92	475	158	113	191	169	177	252	100	277	189	167	174	162	180	194	145	220	144	116	156	126	154	131	121	185	175	138	257	249	274	283	268	322	306	285	298	279	218	389	269	192	264	280
	1 day, 1:59:58	123	139	100	65	102	502	174	128	200	178	203	247	118	299	186	177	186	172	199	203	159	227	156	125	170	137	171	148	125	185	201	146	272	282	305	313	292	328	327	312	323	291	238	419	287	210	293	296
	1 day, 3:59:59	132	142	103	70	102	531	175	145	215	190	202	294	115	317	206	179	204	189	207	227	177	257	176	140	180	158	175	154	152	199	187	145	308	310	311	356	319	370	360	321	350	317	260	458	305	227	320	325
	1 day, 5:59:59	130	162	100	85	102	543	209	153	227	193	209	299	123	328	210	185	226	211	222	245	189	273	189	156	202	165	179	175	145	222	220	170	319	347	335	355	332	405	394	345	374	331	276	486	309	242	337	356
	1 day, 7:59:59	153	177	117	90	118	559	216	159	246	209	232	310	128	368	221	196	245	227	247	266	208	303	210	170	206	175	198	181	161	233	230	181	333	373	364	378	364	421	419	386	384	358	289	517	333	268	373	378
	1 day, 9:59:59	163	195	125	97	130	603	228	175	242	211	238	322	134	368	237	198	276	242	267	294	217	325	232	182	233	183	228	195	180	255	248	190	372	398	411	403	380	475	475	431	404	382	325	572	364	284	411	410
	1 day, 11:59:59	178	211	133	106	139	649	255	192	250	208	245	361	141	408	241	210	299	263	299	325	254	362	251	200	251	197	230	207	192	274	259	205	378	439	463	436	409	510	498	469	444	422	338	626	400	308	430	454
	1 day, 13:59:59	195	231	148	120	148	643	274	194	267	254	247	349	145	417	263	215	324	286	314	343	272	393	291	218	271	200	242	231	209	281	280	214	407	469	454	509	444	561	528	482	480	452	357	682	432	334	481	468
	1 day, 16:00:00	216	248	154	127	172	671	302	225	278	261	274	370	152	442	273	250	339	318	368	384	305	440	314	243	289	228	251	244	216	291	300	233	447	503	523	533	500	553	563	527	500	499	382	750	521	378	526	536
	1 day, 18:00:00	230	270	168	139	172	691	316	231	305	269	286	403	160	469	288	266	375	359	400	437	351	475	355	272	307	247	283	267	240	310	324	237	456	536	547	568	528	567	614	555	591	551	417	844	543	408	577	588
	1 day, 20:00:00	253	291	191	148	189	746	350	259	324	284	303	388	166	485	276	252	435	400	439	476	370	517	400	290	326	255	308	272	255	362	345	256	486	554	598	606	574	641	634	607	646	588	489	907	594	456	631	630
	1 day, 21:59:59	262	308	205	154	206	721	393	272	332	302	348	432	180	502	302	261	479	423	467	530	408	592	446	318	353	278	341	293	290	387	368	279	523	613	595	648	599	641	670	636	668	626	531	963	626	499	695	720
	2 days, 0:00:00	265	306	218	191	230	730	438	292	324	320	357	460	184	517	317	275	507	456	529	588	431	656	475	383	406	284	350	324	302	401	387	298	552	644	623	627	647	637	695	653	762	730	588	1008	709	555	752	759
	2 days, 2:00:00	292	357	252	203	256	761	455	290	321	326	366	485	197	561	328	272	536	471	563	600	471	703	509	390	393	314	367	354	317	466	415	324	544	672	658	681	672	686	724	649	830	784	638	1020	743	611	788	840
	2 days, 4:00:00	340	373	276	211	280	767	485	351	334	345	363	484	213	578	351	291	561	524	655	646	510	780	545	408	432	324	394	376	330	469	460	355	586	691	680	667	689	732	731	676	821	806	691	1049	745	669	844	853
	2 days, 6:00:00	370	443	281	245	310	784	508	380	352	363	391	521	218	578	368	308	610	591	699	711	542	796	605	483	472	360	434	376	376	499	487	352	617	699	718	699	744	728	746	700	907	896	787	1050	812	696	908	918
	2 days, 7:59:59	380	448	303	270	325	826	576	372	358	372	382	523	220	600	370	304	649	662	755	784	585	894	660	515	513	384	493	452	428	563	519	385	615	743	727	757	757	742	742	719	943	970	759	1126	843	781	953	951
	2 days, 9:59:59	386	480	346	277	337	826	605	435	365	386	439	510	219	617	377	310	741	725	818	848	648	930	700	564	503	376	494	475	428	555	504	452	646	723	707	758	751	761	752	751	978	974	857	1140	892	786	969	1021
	2 days, 12:00:01	440	513	355	309	358	796	680	426	372	408	422	528	240	612	373	321	778	771	901	921	704	996	808	604	571	437	530	526	467	583	568	475	653	726	757	766	772	775	767	730	1033	1074	943	1167	917	909	1030	1089
	2 days, 14:00:00	469	543	415	340	404	868	670	484	390	403	431	554	241	596	398	331	820	830	1004	959	766	1011	844	652	559	459	582	548	520	689	578	462	681	752	768	781	804	771	774	717	1055	1110	939	1168	1029	930	1071	1104
	2 days, 16:00:01	521	545	404	390	403	874	743	509	409	420	435	567	245	624	398	325	872	856	984	971	820	1077	888	692	632	502	589	602	548	646	627	484	689	763	785	784	760	774	778	757	1125	1146	1053	1272	1090	1006	1093	1127
	2 days, 18:00:01	543	601	429	403	420	830	770	522	409	410	454	561	253	616	410	326	955	964	1086	1087	887	1140	912	783	657	528	615	610	582	670	671	546	709	777	812	760	771	810	779	747	1146	1184	1036	1268	1043	1047	1168	1184
	2 days, 20:00:00	582	626	459	437	487	858	745	554	403	417	453	555	262	636	427	348	969	1028	1091	1085	921	1130	991	855	667	554	657	681	654	736	697	553	696	766	798	753	803	795	780	728	1128	1232	1084	1258	1109	1114	1203	1183
	2 days, 22:00:00	622	655	494	491	473	872	816	544	419	421	476	558	273	661	417	337	1084	1096	1089	1166	990	1126	1089	903	680	576	649	625	687	702	685	632	746	787	786	787	804	804	773	739	1197	1230	1132	1275	1157	1104	1195	1229
	3 days, 0:00:00	630	712	551	497	527	887	854	593	449	444	468	560	264	628	414	351	1102	1168	1163	1136	1039	1232	1153	940	718	589	679	740	705	709	682	635	709	804	814	789	815	809	753	774	1223	1231	1161	1276	1159	1139	1231	1272
	3 days, 2:00:00	678	733	568	558	547	873	848	622	443	443	500	576	286	642	429	346	1159	1190	1139	1221	1093	1228	1167	1013	710	631	764	684	758	722	731	634	725	802	816	785	816	807	818	740	1225	1193	1190	1251	1212	1231	1255	1238
	3 days, 4:00:00	706	743	558	538	566	885	899	625	426	459	493	573	284	672	441	347	1160	1212	1213	1228	1151	1280	1190	1075	776	648	785	800	752	822	767	674	751	797	815	778	828	786	825	798	1267	1277	1192	1301	1187	1197	1249	1237
	3 days, 6:00:01	712	754	595	578	622	915	861	664	456	459	536	587	306	653	459	355	1191	1233	1281	1249	1172	1329	1230	1096	781	707	766	780	767	854	741	713	755	813	863	829	847	805	785	783	1299	1289	1199	1282	1226	1228	1285	1279
	3 days, 8:00:00	745	764	610	616	627	887	928	656	441	470	547	624	295	641	473	369	1209	1248	1317	1301	1165	1328	1262	1117	796	718	848	799	800	825	805	738	752	810	823	823	830	832	828	755	1282	1289	1256	1264	1264	1304	1267	1315
	3 days, 10:00:00	761	808	635	630	652	937	928	671	456	466	529	639	311	680	455	371	1252	1276	1334	1255	1197	1314	1289	1206	833	746	871	774	777	853	878	747	751	831	825	803	860	785	803	768	1290	1269	1253	1227	1257	1268	1282	1289
	3 days, 12:00:00	788	825	636	667	675	910	879	698	445	467	526	597	308	672	448	362	1259	1310	1271	1314	1248	1338	1282	1196	825	784	844	814	828	856	865	748	744	843	822	841	853	786	803	789	1278	1300	1261	1251	1266	1277	1293	1235
	3 days, 14:00:00	780	824	662	688	714	923	890	692	454	473	522	603	325	664	457	353	1307	1335	1330	1341	1239	1397	1326	1220	847	738	815	922	850	866	889	732	746	803	865	804	824	808	817	766	1294	1270	1265	1277	1278	1301	1315	1264
	3 days, 16:00:01	804	838	664	701	756	934	914	702	441	484	532	624	337	688	464	367	1326	1344	1365	1315	1321	1384	1353	1243	856	816	861	894	862	906	867	745	737	834	824	807	875	790	821	764	1331	1289	1292	1269	1289	1321	1282	1344
	3 days, 18:00:01	835	832	660	734	754	945	901	738	451	491	527	651	329	697	474	354	1259	1292	1251	1288	1210	1274	1305	1151	862	793	883	897	885	875	874	782	758	863	852	835	856	778	827	793	1256	1212	1210	1234	1238	1280	1219	1227
	3 days, 20:00:02	811	790	689	709	793	960	896	759	459	483	545	630	342	693	464	364	1132	1218	1247	1133	1180	1226	1180	1163	918	818	902	962	910	911	879	811	753	817	838	810	847	811	798	799	1407	1301	1212	1338	1182	1149	1330	1203
	3 days, 22:00:02	809	848	681	740	790	955	884	731	464	504	548	634	350	695	464	387	1225	1236	1376	1258	1066	1274	1290	1074	823	877	902	909	913	948	861	811	770	848	845	793	844	807	851	784	1368	1362	1295	1339	1336	1281	1389	1340
	3 days, 23:59:59	815	857	696	772	799	992	906	740	458	504	550	670	372	688	461	376	1331	1436	1432	1371	1089	1368	1401	1126	899	884	916	880	902	954	891	805	775	866	820	839	822	822	834	804	1361	1400	1314	1338	1338	1286	1382	1366
Fig 1c
	HCT116
		Control siRNA - E1																Control siRNA - E2																Control siRNA - E3
	Time
	00:00:00	223	203	207	221	152	112	245	174	188	227	266	273	183	209	279	169	97	184	118	218	243	146	224	183	149	138	183	158	276	191	252	118	101	152	103	144	154	198	104	125	113	186	141	118	128	143	136	128
	01:59:59	242	212	218	229	159	108	266	212	197	237	261	266	204	227	313	183	100	194	126	226	257	154	233	196	176	161	192	188	307	215	262	135	125	169	102	145	160	228	111	152	134	197	147	137	157	168	158	145
	04:00:00	255	226	236	246	171	133	270	234	201	271	284	304	235	243	335	203	122	223	162	247	286	163	246	200	195	168	206	180	314	225	276	141	150	181	127	168	189	212	143	156	160	222	152	133	187	181	187	166
	06:00:00	292	243	261	244	192	140	310	254	249	303	320	307	236	255	343	220	134	244	193	279	271	173	288	220	209	193	231	213	327	270	277	157	158	201	152	177	200	250	157	170	177	274	160	162	210	191	184	175
	07:59:59	273	231	281	252	207	142	330	258	252	311	350	312	242	249	394	245	161	251	191	297	282	188	297	234	234	205	225	226	387	261	295	186	193	208	160	193	211	260	196	171	193	262	182	173	201	219	201	179
	09:59:59	311	271	292	261	224	131	317	275	269	327	369	350	250	287	406	265	173	253	186	289	281	184	324	244	230	239	245	238	392	269	320	205	198	205	174	199	217	268	198	187	205	270	201	178	215	215	215	194
	11:59:59	335	281	322	280	267	142	333	265	286	342	386	365	256	305	417	272	169	245	202	301	308	195	324	242	248	235	251	250	386	278	327	205	199	234	186	200	236	266	193	213	206	287	211	175	230	241	222	179
	13:59:58	364	330	333	308	253	183	351	300	298	342	398	404	258	312	475	281	184	262	217	328	307	201	361	253	252	262	266	267	393	298	354	204	212	244	211	223	226	280	212	202	205	323	219	201	244	247	229	204
	15:59:59	376	299	342	301	283	182	373	328	312	355	438	419	307	333	488	315	180	278	206	322	307	222	363	293	254	252	289	281	408	297	358	245	222	256	215	258	255	297	228	208	180	322	226	213	255	241	242	216
	18:00:00	365	321	327	320	286	206	422	329	337	384	454	433	308	376	529	337	181	289	213	323	342	237	364	293	242	248	275	283	427	303	371	251	217	268	192	272	285	280	219	212	200	318	252	208	256	240	247	232
	19:59:58	406	335	372	345	298	205	417	372	375	385	477	442	316	362	536	347	213	288	231	323	338	226	365	295	268	267	306	309	438	333	368	267	239	280	228	290	299	309	239	240	232	348	261	236	280	253	263	243
	21:59:59	434	375	380	354	338	233	453	374	398	424	513	494	375	406	599	356	218	321	272	360	384	252	388	291	281	289	317	319	431	333	418	286	252	301	232	310	290	305	253	246	239	373	261	255	289	253	269	259
	23:59:59	425	366	421	348	359	239	484	414	417	471	508	530	364	417	644	381	219	346	258	371	392	249	434	307	303	308	335	333	497	365	460	278	255	311	249	308	314	318	271	270	226	370	249	271	276	294	281	271
	1 day, 1:59:58	475	409	402	379	363	250	499	436	438	474	558	545	407	453	671	404	217	349	273	397	389	275	425	309	305	293	342	326	494	376	465	314	267	330	257	336	326	308	262	286	269	398	265	303	325	284	296	283
	1 day, 3:59:59	515	426	421	395	405	273	527	466	487	509	563	573	408	459	725	404	226	370	278	410	391	276	472	338	323	300	361	366	510	386	517	303	289	344	266	339	341	337	298	280	242	392	300	284	349	294	293	319
	1 day, 5:59:59	531	444	444	404	393	304	561	475	542	514	599	602	457	497	731	445	229	374	273	413	417	298	484	358	365	305	349	380	553	409	498	295	299	339	289	382	349	349	289	308	271	410	310	295	357	296	333	329
	1 day, 7:59:59	606	493	500	426	431	322	599	498	548	550	639	623	463	534	809	495	259	396	319	434	445	313	543	381	345	317	389	385	576	450	546	299	286	369	323	400	382	378	305	310	290	425	333	329	395	329	325	325
	1 day, 9:59:59	635	548	526	469	462	336	654	508	575	561	671	670	485	561	876	535	253	425	294	462	457	289	562	372	385	348	405	403	583	461	562	322	288	404	320	385	417	439	339	323	296	451	343	303	409	309	359	361
	1 day, 11:59:59	670	558	507	511	479	371	698	545	629	610	693	704	492	578	962	562	279	457	325	487	484	317	596	387	411	356	410	434	616	486	608	345	306	423	292	396	435	423	360	323	320	490	352	327	408	354	374	370
	1 day, 13:59:59	716	596	578	506	525	378	716	589	634	619	738	733	546	723	972	593	284	472	356	525	525	327	615	435	455	368	414	456	641	494	651	346	351	452	322	415	454	467	412	369	380	509	365	345	463	387	384	390
	1 day, 16:00:00	744	609	621	562	548	395	764	634	693	689	793	767	576	720	1052	662	263	505	365	568	546	376	675	432	460	385	471	521	700	520	662	349	364	476	335	444	486	490	395	406	368	568	405	384	468	386	428	411
	1 day, 18:00:00	783	669	638	544	594	410	801	663	727	698	824	791	590	733	1077	699	230	536	391	597	589	352	681	460	483	386	486	496	705	585	709	381	378	473	360	477	543	492	402	408	381	568	375	413	475	383	491	465
	1 day, 20:00:00	839	690	624	622	621	423	831	633	762	754	871	827	615	803	1121	725	277	570	426	635	592	410	697	442	487	449	532	551	757	619	742	399	404	515	376	474	573	497	398	398	401	607	415	423	496	399	472	488
	1 day, 21:59:59	896	752	693	663	680	470	909	689	827	776	924	922	678	852	1212	795	331	579	439	673	630	438	720	493	530	491	535	595	814	615	821	420	426	527	373	527	565	525	433	404	452	646	465	430	554	416	481	539
	2 days, 0:00:00	968	761	740	703	679	485	950	740	862	807	946	938	719	923	1309	884	337	602	440	675	677	453	789	514	565	498	552	602	873	662	889	438	451	610	402	542	618	544	496	449	462	643	486	481	626	464	530	552
	2 days, 2:00:00	1006	832	806	745	714	544	1029	777	895	851	1011	1009	732	927	1372	887	389	644	471	677	689	458	827	563	598	555	607	668	863	697	910	501	480	619	416	559	642	593	471	469	484	668	526	468	623	468	568	574
	2 days, 4:00:00	1077	920	848	773	762	561	1071	834	995	912	1050	1080	782	1013	1466	964	397	691	498	716	752	496	921	612	632	593	663	634	926	730	974	502	536	648	421	588	666	650	506	520	528	735	559	514	658	500	602	602
	2 days, 6:00:00	1154	953	905	849	758	583	1121	897	1025	970	1067	1112	859	1054	1595	983	382	710	535	774	820	569	967	624	651	594	680	697	994	806	1127	552	564	676	441	647	718	657	508	533	557	731	555	543	670	540	671	642
	2 days, 7:59:59	1166	1029	954	893	807	618	1185	888	1121	957	1108	1173	883	1142	1678	1043	390	770	568	838	851	583	1009	695	693	648	689	706	1008	784	1172	582	583	710	450	660	746	685	540	547	581	780	563	568	685	567	690	704
	2 days, 9:59:59	1245	1100	992	933	872	695	1273	1011	1208	1010	1233	1243	962	1184	1689	1104	435	825	619	900	949	589	1122	788	778	623	759	750	1095	893	1193	619	623	781	497	734	800	745	567	590	652	878	637	602	802	590	815	788
	2 days, 12:00:01	1303	1155	993	943	954	680	1371	998	1221	1117	1249	1246	983	1204	1765	1128	437	922	662	957	981	628	1132	792	826	669	803	796	1125	966	1231	672	595	801	533	725	897	757	593	662	638	875	603	688	761	618	864	793
	2 days, 14:00:00	1355	1225	1101	1051	981	784	1397	1098	1343	1146	1347	1396	1087	1329	1897	1203	469	917	671	973	1116	672	1207	885	875	706	863	812	1230	967	1387	670	645	832	545	775	892	842	597	677	761	959	722	627	862	670	919	892
	2 days, 16:00:01	1486	1246	1085	1099	1030	771	1506	1112	1419	1281	1399	1457	1115	1437	1982	1306	492	998	736	1056	1105	691	1212	877	926	795	886	883	1233	1099	1391	745	615	843	568	757	910	797	603	693	654	989	667	736	812	722	874	842
	2 days, 18:00:01	1503	1353	1151	1133	1043	853	1586	1205	1486	1360	1422	1516	1218	1543	2120	1316	565	1039	738	1079	1175	723	1304	956	1014	858	928	951	1350	1072	1559	841	657	922	587	817	985	854	652	726	791	1010	777	754	974	774	968	865
	2 days, 20:00:00	1586	1434	1244	1222	1136	903	1688	1201	1637	1366	1534	1618	1289	1604	2253	1479	559	1156	822	1167	1285	779	1372	1044	1039	848	986	997	1507	1172	1682	901	730	988	638	901	982	954	755	760	862	1089	845	792	1043	805	1082	975
	2 days, 22:00:00	1622	1520	1236	1227	1235	901	1738	1241	1609	1436	1572	1631	1351	1638	2307	1526	580	1252	814	1215	1295	790	1401	1059	1102	899	1033	1012	1512	1268	1674	986	770	1042	683	907	1094	1002	765	782	857	1114	806	836	1021	832	1128	1044
	3 days, 0:00:00	1722	1612	1311	1323	1307	981	1806	1390	1736	1535	1589	1724	1402	1770	2443	1657	593	1298	900	1283	1412	868	1575	1136	1165	1013	1041	1109	1641	1285	1862	1015	837	1071	667	981	1120	1039	776	842	898	1204	872	867	1128	874	1073	1049
	3 days, 2:00:00	1843	1755	1419	1380	1414	1000	1893	1397	1828	1578	1690	1826	1473	1859	2591	1687	660	1410	983	1376	1468	885	1648	1279	1264	1022	1151	1182	1635	1412	1950	1046	937	1153	698	1010	1243	1150	843	893	973	1273	893	927	1143	921	1256	1151
	3 days, 4:00:00	1910	1813	1517	1467	1439	1053	2006	1520	1932	1720	1827	1937	1598	1981	2711	1750	662	1426	1049	1426	1542	974	1773	1261	1297	1124	1198	1250	1753	1449	2140	1100	933	1173	701	1095	1312	1150	867	917	989	1335	938	956	1241	979	1276	1189
	3 days, 6:00:01	2011	1919	1686	1581	1518	1239	2114	1592	2068	1755	1907	2027	1782	2087	2929	1899	731	1562	1122	1501	1699	999	1768	1375	1395	1160	1270	1380	1900	1471	2355	1219	981	1294	797	1113	1330	1268	952	889	1139	1431	1021	969	1330	1094	1395	1258
	3 days, 8:00:00	2128	1975	1670	1577	1570	1269	2107	1663	2190	1825	1972	2079	1763	2121	2948	1900	736	1599	1115	1545	1771	1035	1842	1413	1472	1234	1324	1354	1936	1521	2378	1230	1026	1364	823	1143	1400	1251	966	941	1175	1436	1047	1029	1346	1055	1373	1315
	3 days, 10:00:00	2183	2086	1841	1755	1742	1309	2252	1714	2296	1939	2133	2223	1959	2357	3115	2024	813	1652	1133	1688	1897	1125	1952	1559	1583	1289	1388	1514	2074	1620	2530	1320	1036	1427	878	1242	1461	1351	1013	976	1231	1533	1124	1122	1439	1188	1471	1415
	3 days, 12:00:00	2324	2169	1834	1850	1816	1407	2349	1766	2439	2025	2182	2307	1994	2441	3232	2137	841	1740	1232	1768	2008	1187	1989	1610	1637	1356	1466	1565	2220	1713	2649	1361	1109	1483	904	1256	1584	1426	987	1001	1310	1584	1201	1174	1527	1256	1468	1457
	3 days, 14:00:00	2363	2211	1889	1890	1943	1364	2456	1855	2523	2136	2321	2452	2079	2522	3331	2252	849	1869	1356	1947	2081	1217	2109	1671	1642	1414	1559	1629	2308	1894	2812	1397	1119	1595	962	1323	1668	1545	1066	1032	1390	1699	1231	1221	1588	1276	1620	1518
	3 days, 16:00:01	2479	2435	1944	1981	2020	1390	2538	1915	2613	2315	2465	2510	2123	2628	3501	2368	959	2036	1471	2016	2165	1332	2138	1678	1707	1543	1678	1734	2385	2004	2833	1474	1177	1660	1071	1266	1762	1521	1033	1084	1442	1814	1260	1365	1634	1291	1662	1597
	3 days, 18:00:01	2473	2467	2037	2061	2144	1547	2697	1972	2690	2408	2500	2663	2282	2841	3571	2443	964	1979	1518	2077	2253	1448	2340	1792	1777	1559	1689	1864	2517	2108	3059	1602	1215	1643	1078	1380	1791	1555	1066	1096	1439	1775	1347	1439	1754	1368	1625	1614
	3 days, 20:00:02	2638	2550	2181	2205	2234	1649	2812	2046	2824	2583	2687	2796	2444	3023	3767	2553	1024	2092	1548	2255	2383	1539	2437	1865	1911	1711	1749	1973	2704	2184	3300	1697	1268	1725	1189	1396	1872	1638	1063	1058	1598	1854	1453	1481	1875	1561	1751	1647
	3 days, 22:00:02	2723	2632	2234	2299	2368	1699	2876	2172	2857	2697	2753	2836	2570	3055	3886	2596	1070	2073	1597	2301	2496	1561	2491	1937	2023	1717	1851	2004	2753	2158	3412	1689	1330	1778	1175	1451	1882	1665	1102	1104	1689	1913	1425	1476	1893	1555	1833	1710
	4 days, 0:00:00	2863	2847	2320	2498	2587	1788	3099	2177	3028	2815	2907	3005	2637	3191	3962	2643	1139	2393	1757	2479	2622	1682	2564	1982	2083	1830	2014	2108	2815	2366	3367	1798	1345	1966	1302	1437	2016	1746	1180	1185	1743	2044	1502	1657	1951	1577	1954	1842
	4 days, 2:00:00	2877	2913	2391	2506	2598	1952	3169	2248	3182	2861	3013	3099	2777	3234	4055	2735	1176	2372	1734	2482	2768	1726	2697	2144	2228	1893	2042	2161	2982	2373	3575	1856	1366	1914	1319	1475	1973	1829	1097	1139	1785	2004	1624	1565	2032	1703	2038	1957
	4 days, 4:00:00	2946	3010	2599	2668	2763	1993	3323	2376	3181	3035	3043	3261	2932	3378	4183	2882	1215	2487	1901	2685	2880	1816	2858	2207	2308	2023	2166	2354	3132	2448	3790	1876	1337	2085	1372	1551	2010	1859	1138	1209	1817	2123	1707	1768	2137	1818	1995	1985
	4 days, 6:00:00	3141	3150	2681	2744	2864	2122	3372	2372	3368	3125	3234	3361	2932	3486	4229	2981	1256	2609	1935	2755	2984	1866	2868	2307	2342	2091	2233	2377	3296	2551	3816	1927	1329	2197	1460	1611	2091	1816	1160	1205	1974	2227	1836	1758	2201	1807	2186	2061
	4 days, 8:00:00	3196	3289	2745	2883	3063	2226	3582	2534	3414	3211	3389	3518	3091	3651	4385	3073	1328	2681	2084	2894	3258	2055	3098	2437	2387	2218	2282	2525	3522	2650	3980	1982	1384	2244	1564	1631	2129	1894	1234	1253	2103	2306	1954	1843	2299	1866	2314	2124
	4 days, 10:00:00	3272	3381	2778	2956	3048	2171	3574	2447	3551	3288	3398	3498	3144	3710	4474	3018	1374	2834	2181	2991	3172	2088	3040	2471	2400	2283	2412	2621	3512	2815	3993	2044	1408	2284	1577	1593	2225	1912	1205	1227	2125	2343	1961	1918	2275	1882	2429	2190
	4 days, 12:00:00	3398	3498	2937	3119	3304	2342	3774	2659	3631	3525	3509	3657	3375	3925	4622	3168	1531	2817	2322	3075	3338	2266	3241	2559	2540	2390	2488	2844	3750	2831	4342	2139	1442	2415	1642	1672	2208	1889	1288	1244	2270	2421	2073	2012	2494	2073	2431	2233
	4 days, 14:00:00	3452	3610	3054	3229	3390	2497	3899	2733	3645	3504	3580	3843	3395	4032	4604	3252	1522	2872	2344	3202	3504	2379	3315	2668	2588	2413	2553	2763	3890	2917	4347	2253	1526	2464	1654	1728	2285	1977	1267	1244	2398	2482	2174	2084	2546	2165	2550	2344
	4 days, 16:00:00	3523	3757	3271	3346	3529	2563	3935	2770	3842	3670	3779	3981	3602	4217	4751	3351	1629	3100	2477	3341	3568	2460	3451	2641	2686	2607	2703	2919	4023	3027	4533	2311	1526	2543	1782	1806	2348	2038	1327	1332	2550	2520	2300	2150	2665	2155	2660	2440
	4 days, 18:00:00	3662	3754	3325	3414	3568	2733	4061	2812	3853	3760	3789	4072	3630	4225	4788	3413	1683	3157	2493	3404	3741	2514	3615	2771	2792	2608	2802	2965	4053	3161	4641	2263	1548	2627	1876	1800	2396	2043	1322	1277	2598	2506	2366	2310	2832	2239	2755	2458
	4 days, 20:00:00
	4 days, 22:00:00
	5 days, 0:00:00
Fig 1d
	HeLa Kyoto
		Control siRNA - E1																Control siRNA - E2 (time interval = every 4 hrs)																								KIF18A siRNA - E1
	Time
	00:00:00	684	621	693	774	871	742	614	819	696	750	811	748	593	711	790	622	919	1056	1074	1216	1129	977	1208	1048	983	1405	1059	1116	1406	1216	1403	1393	1172	1316	1342	1297	960	1279	1134	1374	925	698	1025	744	656	970	834	917
	02:00:05	731	694	698	809	953	803	677	855	704	781	867	812	612	755	833	676	948	1253	1281	1400	1495	1280	1477	1324	1346	1480	1349	1475	1484	1293	1460	1520	1275	1408	1388	1340	1021	1325	1185	1426	1049	786	1104	822	685	985	833	918
	04:00:04	778	729	798	860	952	835	698	959	772	841	878	798	710	795	860	717	1034	1320	1376	1472	1565	1383	1562	1429	1393	1606	1425	1524	1564	1385	1573	1586	1324	1482	1496	1443	1059	1461	1267	1501	1089	815	1128	876	703	1015	908	990
	06:00:04	784	839	803	885	998	865	788	964	780	883	969	841	713	813	932	751	1096	1363	1527	1618	1694	1522	1670	1561	1532	1671	1524	1680	1630	1534	1615	1699	1403	1561	1568	1537	1171	1508	1349	1586	1140	881	1228	943	747	1090	962	1077
	08:00:05	863	854	864	917	1029	907	783	988	826	955	1005	896	741	856	941	739	1176	1512	1642	1716	1802	1632	1810	1697	1632	1750	1650	1725	1761	1646	1740	1833	1535	1650	1710	1621	1227	1672	1401	1697	1224	929	1256	993	825	1151	1005	1140
	10:00:13	891	879	896	985	1070	946	813	1049	872	969	1021	920	764	876	1006	768	1283	1597	1774	1831	1960	1738	1922	1776	1787	1924	1795	1883	1863	1728	1882	1947	1681	1782	1836	1727	1282	1762	1572	1814	1283	949	1308	994	831	1220	1032	1182
	12:00:05	917	924	926	1020	1149	977	865	1069	897	1004	1092	930	777	883	1100	819	1327	1736	1898	1913	2074	1838	2027	1878	1857	2039	1839	1980	2027	1866	1952	2086	1779	1935	1955	1831	1378	1860	1680	1935	1350	981	1327	1001	900	1219	1058	1193
	14:00:01	1023	1009	985	1064	1209	1087	935	1112	962	1084	1205	1001	813	911	1131	820	1437	1837	2088	2060	2243	1955	2157	2045	2000	2180	2034	2112	2167	1962	2110	2205	1856	2015	2076	1959	1462	1972	1805	2070	1386	1033	1418	1049	917	1270	1183	1259
	16:00:05	1055	1019	1004	1148	1266	1112	945	1166	946	1085	1220	1021	869	989	1187	873	1544	1996	2152	2179	2421	2067	2310	2133	2156	2313	2146	2254	2291	2089	2241	2360	1942	2156	2218	2053	1551	2149	1877	2160	1528	1080	1425	1103	931	1246	1136	1281
	18:00:05	1144	1110	1074	1143	1282	1175	989	1267	997	1162	1316	1087	881	979	1277	943	1619	2105	2315	2283	2557	2218	2425	2288	2225	2418	2280	2396	2426	2166	2375	2536	2117	2278	2298	2176	1660	2208	1983	2251	1590	1148	1544	1122	929	1335	1181	1335
	20:00:04	1163	1209	1143	1196	1344	1193	1039	1355	1081	1195	1337	1180	971	1064	1377	1014	1751	2235	2444	2502	2748	2372	2551	2455	2422	2513	2430	2545	2629	2317	2529	2710	2183	2455	2393	2379	1769	2352	2086	2417	1623	1183	1627	1184	1008	1417	1192	1344
	22:00:05	1247	1261	1207	1346	1448	1318	1094	1375	1130	1255	1427	1205	968	1189	1480	1094	1893	2372	2622	2593	2933	2575	2711	2683	2639	2699	2580	2689	2785	2515	2685	2861	2413	2541	2518	2529	1894	2525	2279	2614	1806	1260	1689	1244	1088	1525	1302	1447
	1 day, 0:00:05	1358	1323	1240	1422	1497	1355	1136	1495	1228	1323	1508	1344	1054	1250	1543	1184	2006	2556	2792	2863	3162	2710	2956	2910	2791	2897	2782	2873	3024	2675	2856	2993	2606	2702	2780	2671	2058	2713	2477	2800	1877	1334	1779	1319	1158	1574	1397	1522
	1 day, 2:00:05	1406	1479	1331	1527	1699	1446	1215	1590	1307	1440	1619	1427	1084	1339	1660	1264	2183	2725	3075	2986	3372	2878	3190	3057	2986	3100	2928	3096	3159	2870	3032	3246	2817	2938	2904	2805	2174	2812	2650	2975	2045	1443	1917	1416	1233	1658	1525	1655
	1 day, 4:00:05	1512	1591	1375	1630	1788	1536	1328	1739	1364	1478	1771	1521	1214	1390	1808	1295	2313	2902	3251	3087	3583	3031	3442	3183	3079	3248	3071	3276	3363	3065	3221	3428	2957	3176	3106	3013	2335	3021	2847	3220	2162	1517	2002	1490	1305	1772	1618	1727
	1 day, 6:00:05	1573	1676	1495	1773	1888	1652	1382	1834	1462	1601	1818	1657	1255	1537	1915	1411	2519	3148	3442	3283	3879	3196	3553	3369	3285	3526	3265	3535	3585	3294	3408	3691	3167	3391	3328	3259	2531	3204	3013	3403	2323	1618	2138	1599	1356	1911	1672	1904
	1 day, 8:00:05	1691	1775	1588	1885	2097	1721	1555	1932	1555	1761	1997	1719	1354	1616	1972	1514	2688	3278	3674	3584	4115	3428	3883	3720	3609	3803	3616	3766	3842	3465	3708	3988	3358	3608	3605	3438	2742	3385	3210	3559	2516	1711	2275	1657	1446	1991	1715	1977
	1 day, 10:00:05	1799	1890	1702	2063	2145	1851	1619	2077	1578	1829	2102	1824	1460	1702	2069	1609	2860	3513	3835	3815	4260	3697	4082	3964	3828	4028	3761	3999	4086	3694	3900	4157	3577	3798	3869	3756	2994	3610	3429	3751	2590	1719	2410	1759	1528	2124	1833	2110
	1 day, 12:00:05	1932	1963	1818	2147	2264	2059	1747	2282	1699	1991	2277	1955	1472	1880	2283	1683	3100	3733	4084	4054	4504	3927	4251	4140	4090	4145	4016	4262	4210	3853	4142	4346	3792	3880	3997	3959	3165	3826	3611	3964	2725	1836	2500	1831	1624	2292	1936	2210
	1 day, 14:00:06	2056	2100	1920	2282	2433	2142	1871	2374	1839	2156	2404	2165	1597	2046	2363	1844	3305	3900	4247	4227	4722	4134	4483	4398	4244	4348	4153	4398	4491	4077	4332	4520	4024	4217	4179	4176	3392	3993	3748	4259	2830	1971	2673	1914	1757	2352	2051	2300
	1 day, 16:00:05	2190	2286	2050	2477	2646	2301	2041	2512	2017	2278	2573	2353	1802	2257	2626	1964	3529	4111	4455	4437	4848	4277	4658	4596	4397	4534	4375	4651	4717	4297	4550	4735	4243	4390	4336	4310	3553	4221	4023	4409	2963	2097	2880	2052	1887	2387	2209	2440
	1 day, 18:00:05	2332	2467	2276	2657	2830	2503	2225	2780	2173	2422	2812	2478	1963	2412	2687	1970	3649	4220	4706	4545	5139	4515	4812	4860	4655	4745	4613	4907	4868	4486	4830	4923	4478	4584	4564	4499	3793	4377	4215	4646	3197	2199	3046	2225	2045	2601	2411	2644
	1 day, 20:00:05	2534	2586	2368	2841	3000	2657	2366	2923	2273	2612	2963	2704	2118	2625	2928	2167	3852	4469	4915	4810	5337	4720	5049	5021	4853	5002	4814	5110	5103	4670	4968	5140	4623	4825	4745	4680	3931	4518	4348	4839	3262	2456	3212	2360	2120	2711	2478	2802
	1 day, 22:00:05	2737	2845	2611	3071	3277	2921	2553	3226	2521	2809	3167	2900	2231	2828	3202	2352	4051	4699	5114	4984	5639	4918	5302	5215	5026	5197	4968	5280	5289	4874	5150	5283	4779	4956	4891	4790	4014	4696	4502	4984	3506	2579	3431	2567	2281	2900	2644	3016
	2 days, 0:00:06	2996	3126	2829	3317	3477	3159	2794	3501	2656	3161	3420	3100	2363	3049	3346	2582																									3804	2794	3684	2754	2518	3104	2886	3164
	2 days, 2:00:05	3100	3360	2985	3469	3636	3362	2896	3741	2844	3210	3576	3368	2504	3234	3588	2732																									3883	2990	3756	2900	2697	3343	3020	3342
	2 days, 4:00:05	3288	3536	3145	3713	3731	3453	3069	3803	2943	3463	3708	3547	2687	3453	3663	2839																									3991	3143	3950	3000	2875	3570	3108	3576
	2 days, 6:00:05	3440	3745	3280	3961	3963	3639	3228	4108	3154	3623	3887	3816	2789	3622	3934	2984																									4204	3301	4173	3229	3012	3666	3347	3780
	2 days, 8:00:05	3656	3991	3534	4179	4180	3901	3428	4202	3278	3818	4196	3975	2970	3935	4081	3207																									4462	3564	4476	3291	3220	3819	3541	3990
	2 days, 10:00:05	3855	4266	3722	4378	4440	4146	3627	4558	3514	3999	4447	4162	3223	3993	4232	3325																									4765	3731	4688	3544	3408	3964	3650	4238
	2 days, 12:00:05	3954	4410	3926	4592	4703	4453	3787	4673	3612	4233	4664	4380	3394	4324	4363	3475																									4857	3977	4846	3887	3584	4122	3914	4457
	2 days, 14:00:05	4229	4571	4100	4787	4839	4607	4068	4900	3844	4447	4833	4557	3659	4548	4536	3664																									5152	4214	5059	4061	3695	4390	4177	4728
	2 days, 16:00:01	4351	4777	4262	4893	4980	4758	4147	5043	3979	4545	4960	4703	3807	4676	4689	3806																									5412	4319	5294	4232	3912	4627	4319	4938
	2 days, 18:00:05	4512	4986	4458	5133	5248	4901	4331	5189	4012	4848	5119	4908	3992	4900	4737	3970																									5665	4543	5444	4491	4139	4915	4497	5050
	2 days, 20:00:05	4683	5098	4558	5195	5358	5065	4418	5434	4338	4811	5306	5116	4175	5144	4935	4093																									5807	4779	5634	4633	4301	5089	4659	5241
	2 days, 22:00:05	4880	5264	4837	5358	5444	5164	4541	5509	4425	5064	5362	5206	4185	5287	5018	4176																									5965	4990	5793	4752	4498	5177	4854	5426
	3 days, 0:00:05	4889	5402	4877	5597	5509	5279	4602	5589	4445	5151	5418	5314	4338	5281	5072	4325																									6025	5048	5937	4917	4521	5232	4939	5427
	3 days, 2:00:05	4954	5563	4966	5604	5631	5371	4771	5785	4635	5202	5605	5443	4495	5497	5156	4425																									6034	5123	5945	5048	4733	5319	5096	5654
	3 days, 4:00:06	5099	5720	4951	5628	5574	5361	4857	5775	4714	5378	5584	5637	4693	5546	5236	4537																									6102	5189	5973	5053	4776	5325	5211	5644
	3 days, 6:00:06	5238	5797	5141	5716	5722	5607	4928	5892	4878	5407	5758	5679	4758	5573	5409	4698																									6186	5348	6146	5203	4959	5470	5272	5781
	3 days, 8:00:05	5345	5816	5308	5874	5904	5623	5081	5937	5020	5614	5751	5753	4899	5699	5524	4727																									6307	5496	6263	5412	5132	5622	5549	5934
	3 days, 10:00:01	5358	5952	5364	5944	5833	5641	5106	5999	5025	5622	5662	5726	4889	5783	5461	4716																									6334	5594	6259	5506	5272	5727	5500	6019
	3 days, 12:00:05	5596	6082	5364	5942	5869	5736	5098	5972	5013	5588	5638	5808	4898	5735	5429	4813																									6337	5596	6178	5520	5251	5715	5598	6028
	3 days, 14:00:06	5495	6111	5383	5859	5847	5738	5151	5936	5107	5617	5628	5684	4871	5778	5445	4794																									6353	5732	6227	5614	5416	5806	5704	6080
	3 days, 16:00:06	5519	6170	5446	5846	5925	5718	5157	5962	5126	5650	5676	5740	5042	5705	5320	4801																									6264	5754	6134	5686	5477	5715	5627	6097
	3 days, 18:00:05	5541	6113	5467	5863	5947	5702	5144	5892	5143	5580	5638	5714	5027	5705	5388	4834																									6272	5752	6097	5629	5395	5782	5666	6056
	3 days, 20:00:05	5602	6144	5501	5945	5927	5683	5138	6020	5108	5628	5656	5787	5099	5734	5341	4830																									6202	5698	6034	5560	5463	5795	5674	6048
	3 days, 22:00:06	5548	6111	5432	5835	5779	5757	5066	5986	5134	5624	5655	5774	5031	5615	5333	4818																									6149	5735	6008	5552	5393	5683	5573	5892
	4 days, 0:00:05	5502	6182	5504	5801	5843	5697	5191	5865	5254	5661	5638	5693	5054	5662	5371	4898																									6161	5799	5930	5627	5444	5677	5611	5969
	4 days, 2:00:05	5578	6227	5527	5912	5903	5689	5233	6099	5220	5791	5720	5889	5116	5786	5284	4958																									6171	5725	5993	5501	5499	5655	5601	5907
	4 days, 4:00:05	5475	6273	5498	5899	5909	5795	5187	6025	5272	5697	5634	5811	5101	5762	5297	4939																									6245	5753	5933	5669	5456	5687	5777	5937
	4 days, 6:00:06	5431	6278	5578	5862	5914	5849	5205	6075	5339	5654	5630	5828	5022	5722	5269	4924																									6204	5805	5978	5695	5530	5597	5652	5918
	4 days, 8:00:05	5425	6179	5578	5819	5895	5772	5190	5907	5203	5733	5633	5809	5065	5762	5251	4967																									6198	5794	5941	5678	5611	5612	5693	5849
	4 days, 10:00:06	5433	6278	5555	5869	5844	5821	5180	6004	5259	5654	5675	5855	5158	5703	5276	4958																									6181	5796	5897	5652	5506	5644	5677	5857
	4 days, 12:00:05	5289	6339	5613	5857	5886	5723	5203	6001	5289	5823	5663	5878	5200	5738	5294	4977																									6214	5803	5983	5629	5543	5688	5635	5929
	4 days, 14:00:05	5240	6324	5595	5926	5923	5804	5268	6042	5369	5788	5623	5822	5235	5777	5305	4987																									6168	5945	6014	5743	5596	5668	5664	5876
	4 days, 16:00:05	5247	6427	5664	5917	5864	5821	5320	5984	5398	5816	5592	5894	5233	5751	5351	4930																									6175	5890	6019	5819	5615	5716	5693	5932
	4 days, 18:00:05	5269	6469	5618	5930	5909	5839	5254	5965	5419	5861	5661	5932	5289	5698	5274	5054																									6243	5938	5987	5738	5554	5709	5677	5875
	4 days, 20:00:06	5326	6478	5643	5991	5990	5908	5369	6039	5559	5811	5643	5906	5316	5809	5295	4972																									6215	6021	6074	5766	5668	5711	5703	5877
	4 days, 22:00:05	5226	6464	5667	5956	5913	5945	5369	6061	5467	5839	5661	5984	5343	5860	5335	5097																									6276	6098	6105	5804	5600	5762	5753	6015
	5 days, 0:00:00	5292	6616	5764	5904	5967	5956	5333	5997	5528	5832	5730	5966	5361	5896	5270	5099																									6294	6047	6107	5792	5629	5842	5854	5922
[truncated: 704 more columns]

## Sheet: Figure 2
Fig 2d
		HT29									HCT116

## Sheet: Figure 5
Fig 5f
			MDAMB231

## Sheet: Figure 8
Fig 8b
	MDAMB231
		Control siRNA + DMSO - E1																								Control siRNA + DMSO - E2												Control siRNA + DMSO - E3
	Time
	00:00:00	159	91	100	213	108	61	113	103	104	112	93	91	65	91	97	79	91	100	77	100	86	82	213	86	192	133	123	153	111	82	159	154	102	141	183	210	596	633	653	518	356	437	781	549	544	530	436	389
	01:59:59	206	109	109	199	108	63	113	113	125	121	100	91	64	112	95	81	91	92	78	108	102	99	218	87	185	146	141	184	156	113	173	172	145	149	191	195	588	697	668	554	559	673	834	795	842	525	574	543
	04:00:00	203	116	117	217	117	65	110	106	123	116	101	101	67	122	95	96	109	110	84	122	93	103	233	88	187	153	137	216	161	119	163	171	146	156	202	220	651	713	752	574	556	708	811	819	863	593	615	554
	06:00:00	202	116	123	197	123	86	114	106	132	134	96	98	57	102	104	96	105	115	91	125	103	116	242	99	189	155	142	210	162	119	178	187	151	189	208	206	659	735	781	588	587	723	835	898	929	577	635	567
	07:59:59	240	131	124	198	139	78	136	100	147	131	96	101	71	119	100	108	104	111	96	138	115	116	238	122	184	162	159	223	185	124	184	179	154	192	217	211	670	752	754	605	599	751	853	893	919	603	695	557
	09:59:59	246	130	127	205	138	89	129	119	144	128	112	106	73	114	111	108	107	126	103	140	111	126	251	128	209	169	169	243	196	132	182	189	165	198	238	227	712	796	784	637	607	778	881	939	931	643	682	579
	11:59:59	269	145	125	219	161	94	146	117	147	150	139	112	84	114	117	117	121	137	117	147	118	133	255	126	221	175	166	264	198	122	193	206	171	210	233	246	756	780	807	667	624	862	929	970	979	658	720	620
	13:59:58	285	153	143	237	166	114	139	118	152	179	128	99	81	123	128	132	118	157	126	164	126	129	264	148	228	178	175	259	202	143	192	207	179	202	248	273	770	823	848	705	675	879	970	1027	1076	691	731	656
	15:59:59	307	174	153	257	193	103	152	114	179	175	140	123	104	126	117	155	148	160	146	174	146	149	232	173	212	176	190	274	197	150	218	215	176	214	266	259	836	866	911	744	693	898	1015	1100	1138	731	828	655
	18:00:00	356	170	171	286	218	117	178	131	196	193	165	120	107	132	148	187	168	171	150	180	141	156	264	180	241	204	199	292	218	158	225	244	206	221	287	301	874	937	917	794	736	958	1066	1125	1216	761	843	736
	19:59:58	326	194	177	287	210	136	184	137	192	193	173	116	112	151	147	193	182	170	151	203	147	159	262	220	265	208	214	299	223	177	245	244	197	230	284	322	940	1003	1002	828	789	982	1115	1238	1251	800	885	787
	21:59:59	355	197	202	308	245	145	196	137	214	236	188	133	112	167	150	210	187	202	153	200	158	175	309	225	274	215	218	329	221	173	240	260	219	223	289	326	979	1040	1083	839	847	1091	1170	1276	1264	841	895	815
	23:59:59	408	215	211	327	265	169	188	161	240	255	195	141	136	171	177	234	216	209	175	205	153	188	348	239	282	218	236	329	230	189	247	278	240	238	317	337	1023	1109	1152	891	831	1108	1233	1350	1295	865	950	838
	1 day, 1:59:58	430	220	214	358	295	182	206	177	258	280	210	146	143	173	199	263	221	219	190	242	167	202	349	281	301	230	257	349	241	206	272	283	231	250	328	346	1095	1174	1229	979	895	1148	1367	1446	1437	941	990	889
	1 day, 3:59:59	453	234	239	409	323	198	228	184	283	313	242	156	152	191	222	274	252	235	213	250	189	212	355	298	308	229	286	360	258	222	292	302	245	260	379	356	1173	1233	1316	998	966	1244	1430	1532	1476	985	1143	900
	1 day, 5:59:59	526	263	247	434	330	201	267	195	288	334	233	171	157	199	225	303	269	251	223	270	189	227	366	326	350	277	298	404	278	230	297	320	269	290	371	384	1149	1291	1344	1039	994	1267	1475	1594	1583	1054	1127	948
	1 day, 7:59:59	600	300	276	448	373	231	277	193	292	371	286	196	161	222	243	337	295	283	243	270	213	250	395	353	341	305	283	407	296	249	309	334	278	315	424	398	1268	1337	1393	1109	1047	1357	1603	1600	1627	1133	1191	1000
	1 day, 9:59:59	627	330	297	490	477	253	325	217	341	389	305	223	191	224	276	359	327	299	257	280	213	267	405	397	356	305	320	444	308	227	333	326	315	332	430	437	1360	1412	1449	1186	1104	1397	1624	1715	1659	1231	1268	1053
	1 day, 11:59:59	632	355	317	506	542	293	328	225	350	423	319	230	209	249	321	410	348	338	269	301	229	292	425	418	392	308	332	447	307	254	321	355	309	327	452	462	1427	1508	1582	1231	1123	1500	1785	1836	1827	1303	1327	1117
	1 day, 13:59:59	767	362	360	544	551	291	376	245	387	450	323	243	225	258	334	459	376	355	284	321	237	317	457	463	420	320	350	487	338	265	367	372	334	360	461	501	1547	1578	1629	1327	1176	1561	1846	1916	1891	1366	1436	1154
	1 day, 16:00:00	779	419	411	616	603	319	420	270	419	481	347	270	246	277	366	466	415	375	308	360	248	346	504	481	442	354	385	513	360	304	351	393	336	359	500	531	1631	1709	1759	1325	1228	1676	1943	2072	2047	1429	1528	1233
	1 day, 18:00:00	861	460	367	603	629	328	438	279	446	524	415	304	255	287	404	499	464	401	335	384	259	337	523	554	448	376	421	535	377	303	384	440	366	402	520	523	1689	1771	1824	1459	1349	1753	2035	2149	2134	1526	1552	1319
	1 day, 20:00:00	949	498	438	690	714	356	457	288	509	576	439	296	301	307	461	526	467	452	363	396	262	391	594	617	468	399	442	536	402	313	408	438	402	412	547	548	1775	1921	1964	1516	1393	1917	2170	2325	2285	1584	1662	1372
	1 day, 21:59:59	1010	525	469	708	744	406	515	328	522	618	464	361	335	346	489	591	529	508	403	455	295	423	627	712	487	397	466	563	410	320	408	469	411	446	560	556	1881	1987	2084	1619	1510	2013	2351	2369	2397	1672	1797	1455
	2 days, 0:00:00	1084	561	490	772	801	451	584	358	545	699	515	408	337	351	533	688	565	531	435	456	306	450	702	727	507	422	464	615	430	350	443	491	424	456	604	617	1929	2060	2191	1729	1566	2084	2435	2554	2502	1718	1856	1465
	2 days, 2:00:00	1198	628	550	857	846	475	636	370	595	774	563	442	370	374	593	717	656	562	495	524	313	466	774	826	528	449	494	654	465	362	459	515	450	475	640	655	2043	2159	2307	1831	1638	2223	2562	2662	2704	1805	1993	1577
	2 days, 4:00:00	1252	727	563	931	916	563	747	420	641	818	621	488	378	408	669	783	707	620	537	566	358	506	848	848	606	504	512	667	486	403	509	573	475	500	671	712	2182	2314	2387	1927	1705	2335	2687	2757	2855	1878	2103	1721
	2 days, 6:00:00	1398	767	613	981	1035	610	788	440	681	913	650	509	465	449	775	819	792	688	598	639	359	525	941	997	617	510	562	744	516	417	525	595	494	560	732	749	2218	2455	2547	2048	1822	2505	2872	2953	3010	2010	2223	1811
	2 days, 7:59:59	1531	881	640	1061	1100	648	859	462	778	1014	732	592	482	476	812	911	820	718	618	636	386	601	1027	1064	692	541	585	764	523	434	548	623	550	563	799	834	2400	2613	2748	2182	1954	2577	3039	3048	3191	2118	2382	1898
	2 days, 9:59:59	1711	947	695	1119	1140	725	997	496	845	1118	810	629	541	522	905	949	884	822	706	753	439	643	1188	1105	707	553	659	821	514	453	565	682	568	591	833	836	2531	2666	2843	2290	2044	2779	3174	3303	3307	2271	2507	2022
	2 days, 12:00:01	1763	1035	756	1215	1197	786	1049	584	919	1249	871	757	595	576	998	1095	1046	887	788	807	476	708	1291	1234	708	591	661	869	602	463	618	670	604	604	855	872	2654	2887	2995	2407	2150	2939	3252	3392	3486	2380	2649	2101
	2 days, 14:00:00	1876	1152	854	1303	1348	917	1115	581	1001	1399	931	815	693	608	1104	1186	1101	935	842	905	506	774	1509	1434	737	600	684	901	613	517	684	699	609	638	902	910	2756	3028	3160	2422	2341	3159	3470	3628	3585	2560	2823	2217
	2 days, 16:00:01	2035	1311	897	1492	1383	987	1217	572	1066	1593	1046	830	699	652	1291	1243	1246	1058	934	988	532	917	1682	1598	837	703	725	957	671	552	702	784	660	711	935	949	2891	3159	3290	2581	2388	3332	3698	3791	3835	2633	2912	2350
	2 days, 18:00:01	2186	1450	966	1622	1559	1058	1393	668	1197	1775	1174	967	805	728	1352	1403	1338	1125	1048	1070	588	999	1952	1718	883	720	780	1014	704	570	775	782	685	746	958	996	3079	3320	3530	2702	2573	3525	3858	3942	4080	2774	3077	2535
	2 days, 20:00:00	2425	1523	1045	1734	1647	1148	1457	711	1332	1940	1278	1110	968	805	1444	1491	1444	1215	1188	1127	640	1133	2172	1937	905	735	834	1096	730	594	807	820	714	799	1024	1028	3352	3601	3634	2861	2762	3592	4098	4154	4213	2889	3261	2576
	2 days, 22:00:00	2651	1701	1185	1915	1786	1261	1634	774	1452	2218	1452	1189	1004	852	1630	1628	1643	1383	1351	1305	713	1248	2386	2054	900	748	830	1060	768	631	808	835	745	801	1093	1126	3345	3623	3748	3095	2827	3744	4160	4283	4264	3028	3384	2687
	3 days, 0:00:00	2821	1909	1264	2110	1943	1422	1774	828	1545	2447	1542	1282	1109	995	1825	1841	1777	1485	1446	1434	784	1368	2635	2348	935	793	871	1199	805	655	821	900	808	848	1142	1201	3436	3812	3891	3215	2981	3892	4359	4439	4481	3175	3526	2844
	3 days, 2:00:00	3032	2068	1366	2272	2178	1575	1951	913	1641	2784	1726	1437	1235	1054	2122	2023	1905	1624	1562	1571	854	1469	2847	2518	1020	794	936	1241	836	692	909	972	835	894	1235	1311	3682	4052	4094	3304	3129	4159	4393	4698	4750	3336	3812	3051
	3 days, 4:00:00	3229	2212	1542	2454	2371	1747	1995	965	1885	3009	1979	1646	1361	1181	2351	2123	2182	1777	1728	1714	899	1645	3162	2760	1084	877	1007	1276	896	720	1001	1002	844	947	1298	1377	3742	4078	4101	3454	3280	4233	4571	4758	4820	3530	3835	3043
	3 days, 6:00:01	3382	2420	1608	2710	2488	1886	2266	1027	1995	3371	2163	1864	1562	1282	2456	2389	2262	1876	1890	1826	1040	1840	3346	2956	1161	915	1037	1339	920	746	1025	1012	920	985	1345	1421	3876	4132	4239	3634	3408	4480	4785	4872	4901	3588	4028	3187
	3 days, 8:00:00	3515	2577	1800	2863	2703	2020	2370	1097	2199	3675	2383	2047	1804	1462	2781	2559	2384	2078	2223	2049	1196	1974	3628	3296	1193	936	1088	1415	936	801	1098	1117	933	1052	1457	1465	4093	4364	4487	3726	3645	4599	4818	4910	5092	3836	4190	3300
	3 days, 10:00:00	3702	2851	1945	3078	2817	2177	2515	1180	2297	3975	2616	2358	1951	1689	2970	2804	2574	2323	2452	2314	1356	2146	3961	3454	1292	1007	1146	1480	976	834	1166	1192	1032	1046	1542	1579	4304	4537	4630	3898	3839	4728	5067	5026	5185	3994	4342	3478
	3 days, 12:00:00	3905	3048	2131	3276	2959	2450	2715	1214	2468	4333	2840	2469	2169	1855	3174	2914	2769	2613	2738	2594	1486	2438	4097	3800	1295	1086	1196	1616	1013	882	1143	1220	1059	1160	1625	1636	4412	4657	4699	4086	4048	4894	5188	5247	5291	4076	4584	3708
	3 days, 14:00:00																									1440	1172	1265	1687	1123	960	1248	1309	1131	1249	1795	1806	4429	4791	4880	4236	4067	4976	5301	5291	5378	4178	4532	3838
	3 days, 16:00:01																									1524	1198	1360	1760	1161	1001	1346	1356	1213	1287	1853	1871	4675	4978	4972	4363	4279	5167	5371	5415	5501	4274	4825	4024
	3 days, 18:00:01																									1558	1267	1387	1868	1229	1009	1369	1453	1323	1379	1916	1962	4643	5005	5064	4482	4477	5228	5435	5456	5644	4415	4826	4098
	3 days, 20:00:02																									1638	1339	1463	1963	1329	1124	1387	1468	1329	1420	1985	2033	4804	5190	5156	4636	4654	5314	5518	5511	5681	4483	5026	4420
	3 days, 22:00:02																									1682	1379	1588	1979	1344	1127	1460	1548	1463	1454	2143	2162	4873	5320	5200	4680	4747	5411	5520	5612	5801	4540	5172	4569
	3 days, 23:59:59																									1811	1460	1630	2118	1472	1228	1595	1719	1555	1590	2260	2291	4917	5322	5237	4808	4848	5428	5531	5637	5840	4688	5292	4690
																										1908	1542	1710	2251	1466	1241	1670	1766	1640	1638	2347	2347
																										1936	1567	1785	2283	1506	1282	1756	1853	1681	1767	2441	2418
																										2020	1703	1902	2411	1663	1402	1790	1912	1735	1843	2668	2614
																										2153	1768	1965	2522	1687	1455	1840	2057	1836	1978	2784	2768
																										2227	1870	2051	2660	1817	1520	1909	2198	1872	2050	2947	2908
																										2341	1961	2147	2863	1909	1605	2079	2277	1973	2124	3152	3165
																										2563	2145	2264	3086	2014	1739	2249	2471	2223	2284	3294	3423
																										2719	2275	2382	3260	2183	1773	2359	2640	2359	2378	3506	3610
																										2785	2411	2521	3307	2252	1915	2466	2845	2504	2405	3641	3696
																										2973	2526	2675	3482	2341	1993	2570	2990	2607	2639	3770	3853
																										3250	2629	2850	3530	2499	2093	2689	3052	2801	2723	3945	4050
																										3248	2812	2944	3676	2564	2230	2875	3298	2901	2820	4174	4243
																										3491	2993	3087	4003	2697	2355	2963	3487	3043	2930	4432	4424
[truncated: 176 more columns]

## Sheet: Supp Figure 1
Supp Fig 1a
			MDAMB468											MDAMB231											MCF10A											HCC1806

## Sheet: Supp Figure 4
Supp Fig 4c
		HeLa Kyoto
